# Supplementary material for: Association mapping of a locus that confers southern stem canker resistance in soybean and SNP marker development
Source: BMC Genomics. 2019 Oct 31;20:798. doi: 10.1186/s12864-019-6139-6 (PMC6824049; doi:10.1186/s12864-019-6139-6)
Supplement: Supplementary file 5 — Additional file 5. List of soybean genotypes used for KASP assay validation. [file 12864_2019_6139_MOESM5_ESM.xlsx]

## Sheet: Sheet2
Plant Id	Plant Name	Origin
PI 548984	Tracy-M*	United States, Mississippi
PI 578246	D8510404*	United States, Mississippi
PI 578247	D8510412*	United States, Mississippi
PI 535807	Crockett*	United States, Texas
PI 548663	Dowling*	United States, Texas
PI 518664	Hutcheson*	United States, Virginia
PI 398469	KAS 220-1*	Korea, South, Kangwon
PI 89772	7193	China
PI 90763	7570	China, Beijing
PI 171451	Kosamame	Japan, Kanagawa
PI 209332	No. 4	Japan, Hokkaido
PI 404166	Krasnoarmejskaja	China
PI 404198 B	(Sun huan do)	China
PI 407788 A	ORD 8113	Korea, South, Kyonggi
PI 416937	Houjaku Kuwazu	Japan
PI 424298	KAS 300-10	Korea, South, Chungchong Nam
PI 424608 A	KAS 681-21	Korea, South, Kyongsang Puk
PI 437654	Er-hej-jan	China
PI 437655	Er-huan-jan	China
PI 437690	Pin-din-guan	China
PI 437970	VIR 1460	China
PI 468915	0	China, Liaoning
PI 495017 C	(Beijing da qing don)	China, Beijing
PI 507354	Tokei 421	Japan, Hokkaido
PI 508267	Johnston	United States, North Carolina
PI 511813	Twiggs	United States, Georgia
PI 518671	Williams 82	United States, Illinois
PI 533602	Lloyd	United States, Arkansas
PI 536009	Colquitt	United States, Georgia
PI 536521	D76-8070	United States, Mississippi
PI 536637	Perrin	United States, South Carolina
PI 544354	Walters	United States, Arkansas
PI 547875	L85-2378	United States, Illinois
PI 548359	Kingwa	China, Beijing
PI 548391	Mukden	China, Liaoning
PI 548402	Peking	China, Beijing
PI 548408	Sanga	China
PI 548438	Arksoy	Korea, North, Pyongyang
PI 548445	CNS	China, Jiangsu
PI 548503	Adelphia	United States, Indiana
PI 548529	Century 84	United States, Ohio
PI 548631	Williams	United States, Illinois
PI 548655	Forrest	United States, Mississippi
PI 548659	Braxton	United States, Florida
PI 548660	Bragg	United States, Florida
PI 548667	Essex	United States, Virginia
PI 548970	Foster	United States, Florida
PI 553039	Davis	United States, Arkansas
PI 553043	Bay	United States, Virginia
PI 553045	Cook	United States, Georgia
PI 556515	COKER 338	United States, South Carolina
PI 556758	RA-452	United States
PI 556773	9591	United States
PI 556906	DELTAPINE 415	United States, Mississippi
PI 567305	Hei dou zi	China, Gansu
PI 567387	Huang huai dou	China, Shaanxi
PI 567516 C	(Ba yue zha)	China, Shandong
PI 567660 B	(Tong xu xiao zi huang)	China, Henan
PI 576440	Calhoun	United States, Kentucky
PI 578058	BARC-12	United States, Maryland
PI 591506	L93-3312	United States, Illinois
PI 595099	G93-9223	United States, Georgia
PI 595765	Delsoy 5500	United States, Missouri
PI 602059	Apollo	United States, Michigan
PI 602060	Olympus	United States, Michigan
PI 604100	LS90-1920	United States, Illinois
PI 612344	L78-4094	United States, Illinois
PI 612611	Browngilgun	Korea, North
PI 614806	Troll	United States, Ohio
PI 631122	TN93-99	United States, Tennessee
PI 633610	Desha	United States, Arkansas
PI 643913	S00-9980-22	United States, Missouri
PI 655521	GREENCASTLE	United States, Maryland
--	Anta 82	Brazil
--	BR-13	Brazil
PI 628809	BR-16	Brazil
PI 628910	BR-23	Brazil
--	BR-27	Brazil
--	BR-28	Brazil
PI 628916	BR-36	Brazil
--	BRS Aurora	Brazil
--	BRS Babaçu	Brazil
--	BRS Bacuri	Brazil
--	BRS Barreiras	Brazil
--	BRS Caiaponia	Brazil
--	BRS Candeia	Brazil
--	BRSGO Chapadões	Brazil
--	BRS Curicaca	Brazil
--	BRS Pirarara	Brazil
--	BRS Raimunda	Brazil
--	BRS Renascença	Brazil
--	BRS Sambaiba	Brazil
--	BRS Valiosa RR	Brazil
--	BRS-153	Brazil
--	BRS-156	Brazil
--	BRS-205	Brazil
--	BRS-206	Brazil
--	BRS-211	Brazil
--	BRS-216	Brazil
--	BRS-217	Brazil
--	BRS-230	Brazil
--	BRS-232	Brazil
--	BRS-233	Brazil
--	BRS-284	Brazil
--	BRS 360 RR	Brazil
--	BRS-361	Brazil
--	BRSMG 850G RR	Brazil
--	BRSGO 8360	Brazil
--	BRSGO 8660	Brazil
--	BRSMT Pintado	Brazil
--	BRSMT Uirapuru	Brazil
--	CD 201	Brazil
--	MG/BR-46 (Conquista)	Brazil
--	CS110	Brazil
PI 483252	Doko	Brazil
--	Embrapa 33	Brazil
--	Embrapa 63	Brazil
--	Embrapa 9	Brazil
--	Emgopa 301	Brazil
PI 628838	FT-Abyara	Brazil
PI 628940	FT-Cristal	Brazil
PI 628930	FT-Cristalina	Brazil
PI 628850	IAC-100	Brazil
PI 628847	IAC-12	Brazil
PI 628848	IAC-13	Brazil
--	IAC-15	Brazil
--	IACFoscarin31	Brazil
PI 628856	IAS-5	Brazil
--	MG/BR22 Garimpo	Brazil
--	MG/BR48 GarimpoRCH	Brazil
--	MSOY8110	Brazil
--	NA5909RG	Brazil
PI 628873	OCEPAR-10	Brazil
--	OCEPAR-16	Brazil
PI 628952	OCEPAR-17	Brazil
--	OCEPAR-19	Brazil
--	OCEPAR-3	Brazil
--	OCEPAR-4	Brazil
PI 628871	OCEPAR-8	Brazil
--	OCEPAR-9	Brazil
--	P98Y11	Brazil
PI 628879	Paraná	Brazil
PI 628889	Santa Rosa	Brazil
PI 483253	Tropical	Brazil
PI 628898	Uniao	Brazil
--	Vmax RR	Brazil
*, Different sources of resistance to stem canker disease; --, information not available. Materials in
Materials marked in bold are the subset with re-sequencing data
