# Supplementary material for: Association mapping of a locus that confers southern stem canker resistance in soybean and SNP marker development
Source: BMC Genomics. 2019 Oct 31;20:798. doi: 10.1186/s12864-019-6139-6 (PMC6824049; doi:10.1186/s12864-019-6139-6)
Supplement: Supplementary file 6 — Additional file 6. Basic description of the 295 soybean genotypes used in this study. [file 12864_2019_6139_MOESM6_ESM.xlsx]

## Sheet: Hoja1
PlantID	Plant Name	Year	Origin	Phenotype (480)
PI 548984	Tracy-M*	1980	United States	Resistant
PI 578246	D85-10404*	1994	United States	Susceptible
PI 578247	D85-10412*	1994	United States	Susceptible
PI 535807	Crockett*	1990	United States	Resistant
PI 548663	Dowling*	1978	United States	Susceptible
PI 518664	Hutcheson*	1988	United States	Resistant
PI 398469	KAS 220-1*	1974	South Korea	Resistant
-	Anta82	2008	Brazil	Resistant
PI 628807	BR-13 (Maravilha)	1984	Brazil	Susceptible
PI 628809	BR-16	1987	Brazil	Susceptible
PI 628910	BR-23	1988	Brazil	Susceptible
PI 628810	BR-27 (Cariri)	1987	Brazil	Susceptible
-	BR-28(Seridó)	1987	Brazil	Susceptible
PI 628916	BR-36	1990	Brazil	Susceptible
-	BRS 153	2002	Brazil	Susceptible
-	BRS 156	1998	Brazil	Resistant
-	BRS 205	2001	Brazil	Resistant
-	BRS 206	2002	Brazil	Resistant
-	BRS 211	2001	Brazil	Resistant
-	BRS 216	2003	Brazil	Resistant
-	BRS 217	2001	Brazil	Susceptible
-	BRS 230	2004	Brazil	Resistant
-	BRS 232	2003	Brazil	Resistant
-	BRS 233	2004	Brazil	Resistant
PI 675651	BRS284	2008	Brazil	Resistant
-	BRS 360RR	2013	Brazil	Resistant
PI 675666	BRS 361	2012	Brazil	Resistant
-	BRS AURORA	2003	Brazil	Resistant
PI 675652	BRS BARREIRAS	2015	Brazil	Resistant
-	BRS Candeia	2004	Brazil	Susceptible
-	BRS CURICACA	2008	Brazil	Resistant
-	BRSGO 8360	2009	Brazil	Resistant
-	BRSGO 8660	2010	Brazil	Resistant
-	BRSGO Caiapônia	2003	Brazil	Resistant
-	BRSGO Chapadões	2003	Brazil	Susceptible
-	BRSMA Babaçu	1999	Brazil	Resistant
-	BRSMG 850G RR	2007	Brazil	Resistant
-	BRSMS Bacuri	1992	Brazil	Resistant
PI 675659	BRSMT Pintado	1998	Brazil	Resistant
-	BRSMT Uirapuru	1998	Brazil	Resistant
-	BRS Pirarara	2003	Brazil	Susceptible
-	BRS Raimunda	2003	Brazil	Susceptible
PI 675660	BRS Sambaiba	1998	Brazil	Resistant
-	BRS Valiosa RR	2005	Brazil	Resistant
-	CD 201	1996	Brazil	Resistant
-	CS-110	-	Brazil	Resistant
PI 483252	Doko	1976	Brazil	Resistant
-	EMBRAPA-33(CaririRC)	1998	Brazil	Susceptible
-	Embrapa-63(Mirador)	1997	Brazil	Resistant
-	Embrapa-9(BAYS)	1991	Brazil	Susceptible
-	Emgopa-301	1984	Brazil	Susceptible
-	FOSTER(IAC)	1998	Brazil	Susceptible
PI 628940	FT25500-Cristal	1991	Brazil	Susceptible
PI 628838	FT-Abyara	1980	Brazil	Susceptible
PI 628930	FT-Cristalina	1974	Brazil	Susceptible
PI 628850	IAC100	1989	Brazil	Resistant
PI 628847	IAC-12	1983	Brazil	Resistant
PI 628848 A	IAC-13	1983	Brazil	Resistant
-	IAC-15	1989	Brazil	Susceptible
PI 628851	IACFOSCARIN-31	1980	Brazil	Resistant
PI 628856	IAS-5	1973	Brazil	Susceptible
-	MG/BR-22(Garimpo)	1987	Brazil	Susceptible
PI 628812	MG/BR-46 (Conquista)	1998	Brazil	Resistant
-	MG/BR-48(GarimpoRCH)	1995	Brazil	Resistant
-	MG/BR-54(Renascença)	1997	Brazil	Resistant
-	M-SOY 8110	1998	Brazil	Resistant
-	NA 5909 RG	2000	Brazil	Resistant
PI 628873	OCEPAR-10	1984	Brazil	Susceptible
-	OCEPAR-16	-	Brazil	Resistant
PI 628952	OCEPAR-17	1989	Brazil	Resistant
-	OCEPAR-19(Cotia)	-	Brazil	Resistant
PI 628867	OCEPAR-3 (PRIMAVERA)	1984	Brazil	Resistant
PI 628868	OCEPAR-4 (Iguaçu)	1987	Brazil	Susceptible
PI 628871	OCEPAR-8	1997	Brazil	Susceptible
PI 628872	OCEPAR-9	1989	Brazil	Susceptible
-	P98Y11	2007	Brazil	Resistant
PI 628879	Parana	1978	Brazil	Susceptible
PI 628889	Santa Rosa	1965	Brazil	Susceptible
PI 483253	Tropical	1980	Brazil	Resistant
PI 483253	Tropical	1980	Brazil	Susceptible
-	União	1979	Brazil	Susceptible
-	Vmax RR	2000	Brazil	Resistant
PI 88788	5913	1930	China	Resistant
PI 91178	6633	1931	China	Resistant
PI 89772	7193	1930	China	Resistant
PI 90763	7570	1930	China	Susceptible
PI 594427 C	(Ba yue mang)	1996	China	Resistant
PI 567516 C	(Ba yue zha)	1993	China	Resistant
PI 495017 C	(Beijing da qing don)	1985	China	Resistant
PI 532455 B	(Dan yang bai hua dou)	1989	China	Susceptible
PI 437845 D	(DV-910)	1979	China	Resistant
PI 594442B	(Han yuan hong hua chi dou zi)	1996	China	Resistant
PI 567648 C	(Qin yang hui jiao cao bai dou)	1993	China	Susceptible
PI 561379 B	(Sudoi No. 1)	1992	China	Resistant
PI 404198 B	(Sun huan do)	1975	China	Susceptible
PI 567660B	(Tong xu xiao zi huang)	1993	China	Resistant
PI 594470 C	(Zao dou zi	1996	China	Resistant
PI 437819	Charbin 277/K	1979	China	Susceptible
PI 437829	Chuan-dou	1979	China	Resistant
PI 548445	CNS	1991	China	Resistant
PI 467316	Da-tu-huang	1982	China	Resistant
PI 437654	Er-hej-jan	1979	China	Susceptible
PI 437655	Er-huan-jan	1979	China	Susceptible
PI 594596	Feng huang chi qing pi dou	1996	China	Resistant
PI 578397	Feng shou 14	1994	China	Resistant
PI 430460 A	Heh Lung No. 26	1978	China	Resistant
PI 567305	Hei dou zi	1993	China	Susceptible
PI 578432 A	He jiao No. 8	1994	China	Resistant
PI 549076 A	Hong feng No. 3	1991	China	Resistant
PI 567387	Huang huai dou	1993	China	Resistant
PI 437909 A	Huang-tou	1979	China	Susceptible
PI 458531	Ke Shuang	1981	China	Resistant
PI 548359	Kingwa	1950	China	Resistant
PI 404166	Krasnoarmejskaja	1975	China	Susceptible
PI 587991	Liu yue huang	1994	China	Resistant
PI 587618 A	Li yang ba yue huang yi	1995	China	Resistant
PI 437673	Lju-juj-tszy	1979	China	Resistant
PI 518719	Lu dou No. 7	1988	China	Resistant
PI 437912	Manczurscaja 335/C	1979	China	Susceptible
PI 561337	Mao dou	1992	China	Resistant
PI 594538 A	Min hou bai sha wan dou	1996	China	Resistant
PI 548391	Mukden	1952	China	Resistant
PI 593956 A	NEAC 190	1996	China	Resistant
PI 253663	No. 14	1958	China	Resistant
PI 253651 D	No. 2	1958	China	Resistant
PI 253652 A	No. 3	1958	China	Susceptible
PI 171432	No. 41	1948	China	Resistant
PI 253654	No. 5	1958	China	Resistant
PI 54610 -1	No.50	1921	China	Susceptible
PI 54610	No.50	1921	China	Resistant
PI 158765	no plant name	1947	China	Resistant
PI 468915	no plant name	1982	China	Susceptible
PI 179826	Peiping	1949	China	Resistant
PI 548402	Peking	1954	China	Susceptible
PI 437690	Pin-din-guan	1979	China	Susceptible
PI 548408	Sanga	1947	China	Resistant
PI 470226	Shen Nong 25108	1982	China	Resistant
PI 437725	Te-zu-gan	1979	China	Resistant
PI 458515	Tie Zhugan	1981	China	Resistant
PI 437773	VIR 1289	1979	China	Resistant
PI 437970	VIR 1460	1979	China	Resistant
PI 438048 B	VIR 2308	1979	China	Resistant
PI 438123 C	VIR 2793	1979	China	Susceptible
PI 438187	VIR 4453	1979	China	Resistant
PI 438193	VIR 4462	1979	China	Resistant
PI 438255	VIR 4710	1979	China	Resistant
PI 437801	VIR 5508	1979	China	Resistant
PI 567668	Xiang xian mian dou	1993	China	Resistant
PI 495020	Xu dou 2	1985	China	Resistant
PI 578506	Yuan bao jin	1994	China	Resistant
PI 518720	Yue jin No. 5	1988	China	Resistant
PI 437749	Zelenaja	1979	China	Resistant
PI 561354	Zi hua No. 4	1992	China	Resistant
PI 442044	Maksymirka	1980	Former Serbia and Montenegro	Resistant
PI 495831	Adoc	1985	France	Resistant
PI 495832	Fred	1985	France	Resistant
PI 323552	H 67-3	1967	India	Resistant
PI 323556	H 67-7	1967	India	Resistant
PI 374189	S-3	1972	India	Resistant
PI 506590 E	(Bansei ao daizu)	1987	Japan	Resistant
PI 507089 B	(Nattou mame)	1987	Japan	Resistant
PI 507286 C	(Shirosaya1)	1987	Japan	Resistant
PI 506516	Akita ani	1987	Japan	Resistant
PI 506525	AN-B(A)	1987	Japan	Resistant
PI 416937	Houjaku Kuwazu	1974	Japan	Resistant
PI 506789	Itsutsuba	1987	Japan	Resistant
PI 229325	Iwate No. 1	1955	Japan	Resistant
PI 506848	Kantou 55	1987	Japan	Resistant
PI 506862	Karikei 86	1987	Japan	Resistant
PI 506892	Kinoshita mame	1987	Japan	Resistant
PI 171451	Kosamame	1948	Japan	Resistant
PI 506935	Kouji irazu	1987	Japan	Resistant
PI 506989	Kuro daizu (Ishioka 45)	1987	Japan	Resistant
PI 171454	Kurosakigake	1948	Japan	Resistant
PI 507072	Naichigata B	1987	Japan	Resistant
PI 507073	Nakaide	1987	Japan	Resistant
PI 507082A	Nanbu	1987	Japan	Resistant
PI 507602	NIAR 040004	1987	Japan	Resistant
PI 507609	NIAR 040023	1987	Japan	Resistant
PI 507097	Nishitsugaru zairaishu	1987	Japan	Resistant
PI 230977	No. 10	1956	Japan	Resistant
PI 209332	No. 4	1953	Japan	Resistant
PI 200519	Onihadaka Saki No. 1	1952	Japan	Susceptible
PI 507153	Ou kei 15	1987	Japan	Resistant
PI 417234	Ousyoku aki daizu 34	1977	Japan	Resistant
PI 507158	Ouu 5	1987	Japan	Resistant
PI 423945	Saikai 12	1976	Japan	Resistant
PI 507259	Shiro Daizu	1986	Japan	Resistant
PI 200538	Sugao Zairai	1952	Japan	Resistant
PI 593972	Suzumaru	1996	Japan	Resistant
PI 507316	Takayama zairai	1987	Japan	Resistant
PI 507354	Tokei 421	1987	Japan	Susceptible
PI 417580	Tokyo	1974	Japan	Resistant
PI 548493	Tokyo	1991	Japan	Resistant
PI 507407	Tousan 69	1987	Japan	Resistant
PI 507408	Tousan 69	1987	Japan	Resistant
PI 507430	Tousan 90	1987	Japan	Resistant
PI 507432	Tousan 92	1987	Japan	Resistant
PI 507449	Tousan hitashi 106	1987	Japan	Resistant
PI 507480	Tousan kei YL 24	1987	Japan	Resistant
PI 507492	Tsuru no tamago (Kuratachisan)	1987	Japan	Resistant
PI 507501	Urusan	1987	Japan	Resistant
PI 157492	Yuc-u No. 7	1947	Japan	Resistant
PI 96118	413	1932	North Korea	Resistant
PI 96280	575	1932	North Korea	Resistant
PI 548438	Arksoy	1991	North Korea	Resistant
PI 612611	Browngilgun	1998	North Korea	Susceptible
PI 438304 B	VIR2962	1979	North Korea	Resistant
PI 438307	VIR 2980	1979	North Korea	Susceptible
PI 445837	Violeta	1980	Romania	Resistant
PI 567214 B	(Demetra)	1993	Russia	Resistant
PI 437344 C	(L-1088)	1980	Russia	Resistant
PI 437341	Gibrid 1126	1980	Russia	Resistant
PI 437160	Krasnodarscaja 13	1980	Russia	Resistant
PI 437350	Primorscaja 500	1979	Russia	Resistant
PI 437353	Savicevskaja-7	1979	Russia	Susceptible
PI 437486	VIR 1066	1980	Russia	Susceptible
PI 438302 A	Zan dan ber mak	1979	Russia	Resistant
PI 339868 B	(Yuwoltae)	1969	South Korea	Susceptible
PI 196170	Bang Kohng	1951	South Korea	Susceptible
PI 157428	Hoosier	1947	South Korea	Resistant
PI 509075	KAS 150-13	1987	South Korea	Resistant
PI 442005	KAS 160-1	1980	South Korea	Resistant
PI 442012 A	KAS 160-10	1980	South Korea	Resistant
PI 398313	KAS180-5	1975	South Korea	Resistant
PI 424298	KAS 300-10	1978	South Korea	Susceptible
PI 509079	KAS 353-6	1987	South Korea	Resistant
PI 458175C	KAS 530-20	1981	South Korea	Resistant
PI 458234	KAS 576-5	1981	South Korea	Susceptible
PI 458236 A	KAS 576-7	1981	South Korea	Resistant
PI 424492	KAS 605-11	1978	South Korea	Susceptible
PI 424495	KAS 605-14	1978	South Korea	Susceptible
PI 424499 D	KAS 606-1	1978	South Korea	Susceptible
PI 424511	KAS 606-13	1978	South Korea	Susceptible
PI 424504 A	KAS 606-6	1978	South Korea	Susceptible
PI 424505	KAS 606-7	1978	South Korea	Resistant
PI 458294	KAS 608-4	1981	South Korea	Resistant
PI 458306 A	KAS 612-10	1981	South Korea	Susceptible
PI 424522	KAS 621-8	1978	South Korea	Resistant
PI 424523 B	KAS 622-6	1978	South Korea	Resistant
PI 424549 A	KAS 632-24	1978	South Korea	Susceptible
PI 424557	KAS 636-10	1978	South Korea	Resistant
PI 424555 B	KAS 636-8	1978	South Korea	Resistant
PI 424574	KAS 640-19	1978	South Korea	Susceptible
PI 442018	KAS 641-6	1980	South Korea	Resistant
PI 424588	KAS 651-23	1978	South Korea	Susceptible
PI 424597	KAS 651-32	1978	South Korea	Resistant
PI 424605 A	KAS 681-18	1978	South Korea	Resistant
PI 424608 A	KAS 681-21	1978	South Korea	Susceptible
PI 508296A	Kumjong kong or Maeju kong	1987	South Korea	Resistant
PI 520733	L-W	1988	South Korea	Resistant
PI 407788 A	ORD 8113	1975	South Korea	Susceptible
PI 304218	Taichung Green	1964	Taiwan	Susceptible
PI 171652	No. 7010	1948	Turkey	Resistant
PI 476350 B	(Kievskaja 48)	1983	Ukraine	Susceptible
PI 556773(9591)	9591	1985	United States	Resistant
PI 548503	Adelphia	1965	United States	Resistant
PI 602059	Apollo	1998	United States	Resistant
PI 553043	Bay	1979	United States	Resistant
PI 548660	Bragg	1963	United States	Susceptible
PI 548659	Braxton	1980	United States	Susceptible
PI 548659	Braxton	1980	United States	Susceptible
PI 576440	Calhoun	1994	United States	Resistant
PI 548529	Century 84	1986	United States	Resistant
PI 556515	COKER 338	1991	United States	Susceptible
PI 536009	Colquitt	1990	United States	Susceptible
PI 553045	Cook	1992	United States	Resistant
PI 536521	D76-8070	1990	United States	Susceptible
PI 553039	Davis	1967	United States	Susceptible
PI 595765	Delsoy 5500	1997	United States	Resistant
PI 556906	DELTAPINE 415	1989	United States	Resistant
PI 633610	Desha	2004	United States	Resistant
PI 438492	Elton	1979	United States	Resistant
PI 548667	Essex	1973	United States	Susceptible
PI 548655	Forrest	1973	United States	Susceptible
PI 595099	G93-9223	1997	United States	Susceptible
PI 655521	GREENCASTLE	2008	United States	Resistant
PI 508267	JOHNSTON	1987	United States	Susceptible
PI 612344	L78-4094	1999	United States	Resistant
PI 547874	L85-2352	1989	United States	Resistant
PI 547875	L85-2378	1989	United States	Resistant
PI 591506	L93-3312	1995	United States	Resistant
PI 533602	Lloyd	1990	United States	Susceptible
PI 604100	LS90-1920	1999	United States	Resistant
PI 578058	MD 91L-048	1994	United States	Resistant
PI 602060	Olympus	1998	United States	Resistant
PI 536637	Perrin	1990	United States	Susceptible
PI 556758(RA452)	RA-452	1984	United States	Resistant
PI 643913	S00-9980-22	2007	United States	Susceptible
PI 631122	TN93-99	2003	United States	Susceptible
PI 614806	Troll	2001	United States	Resistant
PI 511813	Twiggs	1988	United States	Susceptible
PI 544354	Walters	1991	United States	Susceptible
PI 548631	Williams	1972	United States	Resistant
PI 518671	Williams 82	1988	United States	Resistant
*, Different sources of resistance to stem canker disease; --, information not available.

## Sheet: Plan1
Plant Name
Tropical
Doko
BRSMS Bacuri
MG/BR-54 (Renascença)
Embrapa 63 (Mirador)
M-SOY 8110
BRSMT Uirapuru
MG/BR-46 (Conquista)
BRSMT Pintado
BRS Sambaiba
CD 201
BRS 156
MG/BR-48 (Garimpo RCH)
BRS MA Babacu
IAC-13
OCEPAR-3 (PRIMAVERA)
IAC-12
OCEPAR-17
BRS 211
IAC100
BRS 205
IACFOSCARIN-31
BRS 206
BRSGO Caiapônia
BRS 232
BRS 216
BRS AURORA
BRS 233
BRS 230
BRS Valiosa RR
P98Y11
BRSMG 850GRR
BRS CURICACA
BRS284
BRSGO 8360
BRSGO 8660
NA 5909 RG
BRS 361
BRS 360RR
BRS BARREIRAS
OCEPAR-16
OCEPAR-19 (Cotia)
Anta 82
V Max RR
CS-110
No. 50
5913
7193
6633
Sanga
no plant name
No. 41
Peiping
Kingwa
Mukden
No. 2
No. 5
No. 14
Heh Lung No. 26
VIR 1460
VIR 1289
VIR 4453
Lju-juj-tszy
Chuan-dou
VIR 2308
VIR 4462
VIR 4710
Te-zu-gan
Zelenaja
VIR 5508
(DV-910)
Ke Shuang
Tie Zhugan
Da-tu-huang
Shen Nong 25108
(Beijing da qing don)
Xu dou 2
Lu dou No. 7
Yue jin No. 5
CNS
Hong feng No. 3
(Sudoi No. 1)
Mao dou
Zi hua No. 4
(Tong xu xiao zi huang)
Huang huai dou
(Ba yue zha)
Xiang xian mian dou
He jiao No. 8
Yuan bao jin
Feng shou 14
Liu yue huang
Li yang ba yue huang yi
(Ba yue mang)
(Zao dou zi
Feng huang chi qing pi dou
(Han yuan hong hua chi dou zi)
NEAC 190
Min hou bai sha wan dou
Maksymirka
Adoc
Fred
H 67-7
H 67-3
S-3
Yuc-u No. 7
Kurosakigake
Kosamame
Sugao Zairai
No. 4
Iwate No. 1
No. 10
Houjaku Kuwazu
Tokyo
Saikai 12
Ousyoku aki daizu 34
Shiro Daizu
NIAR 040004
NIAR 040023
Kantou 55
Ouu 5
Tousan hitashi 106
Karikei 86
Tousan kei YL 24
Kinoshita mame
(Shirosaya 1)
Tsuru no tamago (Kuratachisan)
Kouji irazu
Takayama zairai
Urusan
Kuro daizu (Ishioka 45)
Naichigata B
Akita ani
Nakaide
Tousan 69
AN-B(A)
Nanbu
Tousan 69
(Bansei ao daizu)
Tousan 90
Itsutsuba
(Nattou mame)
Tousan 92
Nishitsugaru zairaishu
Ou kei 15
Tokyo
Suzumaru
413
575
VIR 2962
Arksoy
Violeta
Primorscaja 500
Zan dan ber mak
Krasnodarscaja 13
(L-1088)
Gibrid 1126
(Demetra)
Hoosier
KAS 220-1
KAS 180-5
KAS 636-10
KAS 621-8
KAS 622-6
KAS 636-8
KAS 681-18
KAS 651-32
KAS 606-7
KAS 160-1
KAS 160-10
KAS 641-6
KAS 530-20
KAS 576-7
KAS 608-4
Kumjong kong or Maeju kong
KAS 150-13
KAS 353-6
L-W
No. 7010
Adelphia
Williams
Elton
Williams 82
RA-452
Century 84
9591
Bay
Hutcheson
DELTAPINE 415
L85-2378
L85-2352
CROCKETT
Cook
TRACY-M
Calhoun
MD 91L-048
L93-3312
Delsoy 5500
Apollo
LS90-1920
Olympus
L78-4094
Troll
Desha
GREENCASTLE
Santa Rosa
FT-Cristalina
União
FT-Abyara
Tropical
Emgopa-301
BR-13 (Maravilha)
BR-16
BR-27 (Cariri)
BR-28 (Seridó)
BR-23
MG/BR-22 (Garimpo)
IAC-15
OCEPAR-4 (Iguaçu)
OCEPAR-9
BR-36
EMBRAPA 9 (BAYS)
FT25500-Cristal
FOSTER (IAC)
EMBRAPA-33 (Cariri RC)
Parana
OCEPAR-10
BRS 217
BRS 153
BRS Raimunda
BRSGO Chapadoes
BRS Pirarara
BRS Candeia
OCEPAR-8
IAS-5
No. 50
7570
Peking
No. 3
Krasnoarmejskaja
(Sun huan do)
Er-hej-jan
Pin-din-guan
Er-huan-jan
Charbin 277/K
Manczurscaja 335/C
VIR 2793
Huang-tou
no plant name
(Dan yang bai hua dou)
Hei dou zi
(Qin yang hui jiao cao bai dou)
Onihadaka Saki No. 1
Tokei 421
VIR 2980
Browngilgun
Savicevskaja-7
VIR 1066
Bang Kohng
(Yuwoltae)
ORD 8113
KAS 681-21
KAS 300-10
KAS 605-11
KAS 605-14
KAS 606-1
KAS 606-6
KAS 606-13
KAS 632-24
KAS 640-19
KAS 651-23
KAS 612-10
KAS 576-5
Taichung Green
(Kievskaja 48)
Bragg
Davis
Forrest
Essex
Dowling
JOHNSTON
Twiggs
Perrin
Colquitt
Lloyd
D76-8070
Walters
COKER 338
Braxton
Braxton
PI 578246
D85-10412
G93-9223
TN93-99
S00-9980-22
