# Supplementary material for: Association mapping of a locus that confers southern stem canker resistance in soybean and SNP marker development
Source: BMC Genomics. 2019 Oct 31;20:798. doi: 10.1186/s12864-019-6139-6 (PMC6824049; doi:10.1186/s12864-019-6139-6)
Supplement: Supplementary file 7 — Additional file 7. The resequenced 51 soybean accessions used for haplotype analysis. [file 12864_2019_6139_MOESM7_ESM.xlsx]

## Sheet: Sheet2
Plant Id	Plant Name	Origin	Diaporthe aspalathi isolate reaction
			CMES480	Reference
--	Anta 82	Brazil	Resistant	Maldonado dos Santos et al., 2016
--	BRSGO Chapadões	Brazil	Susceptible	Maldonado dos Santos et al., 2016
--	BRS Sambaiba	Brazil	Resistant	Maldonado dos Santos et al., 2016
--	BRS Valiosa RR	Brazil	Resistant	Maldonado dos Santos et al., 2016
--	BRS-232	Brazil	Resistant	Maldonado dos Santos et al., 2016
--	BRS-284	Brazil	Resistant	Maldonado dos Santos et al., 2016
--	BRS 360RR	Brazil	Resistant	Maldonado dos Santos et al., 2016
--	BRS 361	Brazil	Resistant	Maldonado dos Santos et al., 2016
--	BRSMG 850G RR	Brazil	Resistant	Maldonado dos Santos et al., 2016
--	BRSGO 8360	Brazil	Resistant	Maldonado dos Santos et al., 2016
--	BRSGO 8660	Brazil	Resistant	Maldonado dos Santos et al., 2016
--	BRSMT Pintado	Brazil	Resistant	Maldonado dos Santos et al., 2016
--	BRSMT Uirapuru	Brazil	Resistant	Maldonado dos Santos et al., 2016
--	CD 201	Brazil	Resistant	Maldonado dos Santos et al., 2016
--	MG/BR-46 (Conquista)	Brazil	Resistant	Maldonado dos Santos et al., 2016
--	Emgopa 301	Brazil	Susceptible	Maldonado dos Santos et al., 2016
--	NA5909RG	Brazil	Resistant	Maldonado dos Santos et al., 2016
--	P98Y11	Brazil	Resistant	Maldonado dos Santos et al., 2016
--	Vmax RR	Brazil	Resistant	Maldonado dos Santos et al., 2016
PI 483252	Doko	Brazil	Resistant	Maldonado dos Santos et al., 2016
PI 628809	BR-16	Brazil	Susceptible	Maldonado dos Santos et al., 2016
PI 628838	FT-Abyara	Brazil	Susceptible	Maldonado dos Santos et al., 2016
PI 628856	IAS-5	Brazil	Susceptible	Maldonado dos Santos et al., 2016
PI 628879	Paraná	Brazil	Susceptible	Maldonado dos Santos et al., 2016
PI 628889	Santa Rosa	Brazil	Susceptible	Maldonado dos Santos et al., 2016
PI 628930	FT-Cristalina	Brazil	Susceptible	Maldonado dos Santos et al., 2016
PI 404166	Krasnoarmejskaja	China	Susceptible	Valliyodan et al, 2016
PI 404198 B	(Sun huan do)	China	Susceptible	Valliyodan et al, 2016
PI 437654	Er-hej-jan	China	Susceptible	Valliyodan et al, 2016
PI 437655	Er-huan-jan	China	Susceptible	Valliyodan et al, 2016
PI 437690	Pin-din-guan	China	Susceptible	Valliyodan et al, 2016
PI 468915		China	Susceptible	Valliyodan et al, 2016
PI 495017 C	(Beijing da qing don)	China	Resistant	Valliyodan et al, 2016
PI 548402	Peking	China	Susceptible	Valliyodan et al, 2016
PI 567305	Hei dou zi	China	Susceptible	Valliyodan et al, 2016
PI 567387	Huang huai dou	China	Resistant	Valliyodan et al, 2016
PI 567516 C	(Ba yue zha)	China	Resistant	Valliyodan et al, 2016
PI 88788	5913	China, Liaoning	Susceptible	Valliyodan et al, 2016
PI 89772	7193	China	Resistant	Valliyodan et al, 2016
PI 90763	7570	China	Susceptible	Valliyodan et al, 2016
PI 209332	No. 4	Japan	Resistant	Valliyodan et al, 2016
PI 416937	Houjaku Kuwazu	Japan	Resistant	Valliyodan et al, 2016
PI 507354	Tokei 421	Japan	Susceptible	Valliyodan et al, 2016
PI 612611	Browngilgun	North Korea	Susceptible	Valliyodan et al, 2016
PI 407788 A	ORD 8113	South Korea	Susceptible	Valliyodan et al, 2016
PI 424298	KAS 300-10	South Korea	Susceptible	Valliyodan et al, 2016
PI 424608 A	KAS 681-21	South Korea	Susceptible	Valliyodan et al, 2016
PI 518664	Hutcheson	United States, Virginia	Resistant	Valliyodan et al, 2016
PI 548667	Essex	United States, Virginia	Susceptible	Valliyodan et al, 2016
PI 595099	G93-9223	United States, Georgia	Susceptible	New resequenced material
PI 518671	Williams 82	United States, Illinois	Resistant	Reference Genome
